# Supplementary material for: Domain coupling in allosteric regulation of SthK measured using time-resolved transition metal ion FRET
Source: eLife. 2025 Aug 12;14:RP106892. doi: 10.7554/eLife.106892 (PMC12342821; doi:10.7554/eLife.106892)
Supplement: Figure 5—source data 2. [file elife-106892-fig5-data2.zip]

Archive with 4 entries (4 files):
- Figure 5-source data 2-InGel-Labeled.jpg
- __MACOSX/._Figure 5-source data 2-InGel-Labeled.jpg
- Figure 5-source data 2-Coomassie-labeled.jpg
- __MACOSX/._Figure 5-source data 2-Coomassie-labeled.jpg
